# Supplementary material for: Adaptive Humor Styles as Predictors of Post-Traumatic Growth Factors
Source: Behav Sci (Basel). 2026 Jul 6;16(7):1131. doi: 10.3390/bs16071131 (PMC13405941; doi:10.3390/bs16071131)
Supplement: Supplementary file 1 [file behavsci-16-01131-s001.zip]

Archive with 1 entries (1 files):
- behavsci-4325771-supplementary.pdf
